# Supplementary material for: Marked to Die-Cell Death Mechanisms for Keratinocyte Acantholysis in Pemphigus Diseases
Source: Life (Basel). 2022 Feb 22;12(3):329. doi: 10.3390/life12030329 (PMC8948972; doi:10.3390/life12030329)
Supplement: Supplementary file 1 [file life-12-00329-s001.zip]

Archive with 1 entries (1 files):
- life-1593205-Supplementary Materials.pdf
